# Supplementary material for: Therapeutic Education for Safer Rheumatologic Care: A Scoping Review to Map Evidence on Infection Prevention
Source: Nurs Rep. 2025 Dec 4;15(12):431. doi: 10.3390/nursrep15120431 (PMC12735640; doi:10.3390/nursrep15120431)
Supplement: Supplementary file 1 [file nursrep-15-00431-s001.zip]

Archive with 2 entries (2 files):
- Checklist.pdf
- Table S1.pdf
